# Supplementary material for: Platelet aggregates detected using quantitative phase imaging associate with COVID-19 severity
Source: Commun Med (Lond). 2023 Nov 7;3:161. doi: 10.1038/s43856-023-00395-6 (PMC10630365; doi:10.1038/s43856-023-00395-6)
Supplement: Supplementary file 4 — Supplementary Data 1 [file 43856_2023_395_MOESM4_ESM.xlsx]

## Sheet: Biological data
Participants	Creatinine (mg/dl)	Bilirubin (mg/dl)	Gamma-GT (U/l)	AST (U/l)	ALT (U/l)	hs-Troponin T (ng/ml)	CRP (mg/dl)	Procalcitonin (ng/ml)	IL-6 (pg/ml)	D-Dimer (µg/l)	Platelets (G/l)
1	5.3	0.8	49	123	75	0.149	23.8	10.8	332	1844	117
2	1.6	0.9	103	55	94	0.022	22.3	1.8	220	2101	251
3	1.7	0.5	54	60	37	0.019	9	0.2	119	900	277
4	1.5	0.7	51	53	64	0.008	7.2	<0,1	109	2883	119
5	1.1	0.3	78	20	32	0.016	24.6	0.8	92.3	625	340
6	2.9	1.2	112	25	75	0.135	18.1	0.3	237	1335	203
7	1.3	0.5	40	40	61	0.006	2.5	0.2	23.4	775	121
8	1.3	1.1	33	36	58	0.016	17.7	0.3	119	49068	330
9	0.8	1	46	29	39	0.02	17.8	0.6	174	955	139
10	0.7	0.4	8	22	41	0.27	8.3	0.1	114	3044	168
11	0.9	0.5	39	11	41	0.019	39	0.8	105	2838	533
12	0.8	0.6	64	33	63	0.017	6.6	0.2	46	823	187
13	1.2	0.4	191	78	129	0.045	11.5	0.9	56.3	1148	114
14	1.3	0.3	21	16	62	0.023	9.7	0.4	121	1442	169
15	3.4	0.5	45	136	356	0.29	26.6	13.7	54.4	1580	242
16	1.5	0.4	73	38	63	0.011	2	0.2	28.3	321	139
17	0.4	0.7	46	31	65	not detectable	9.4	<0,1	96.8	824	154
18	1.3	0.9	22	21	51	n/a	7.2	0.3	176	n/a	193
19	1.3	0.7	56	44	66	0.02	31	0.8	25.5	2558	348
20	0.8	0.2	72	58	66	0.003	20.5	<0,1	35.2	589	353
21	0.8	0.4	15	25	39	0.017	3.2	<0,1	91.5	807	235
22	0.8	0.4	45	59	54	0.006	14.3	0.2	31.6	652	260
23	1.2	0.4	107	75	44	0.014	19.5	0.6	16	1361	164
24	0.7	0.5	56	31	40	0.078	32.4	0.7	239	2025	288
25	3.1	0.4	36	13	21	0.06	4.1	3.8	14.9	5769	91
26	0.8	0.8	57	30	70	0.1	6.7	<0,1	65.2	3296	103
27	2.4	0.2	2	25	39	0.026	4.7	0.4	202	5460	155
28	0.8	1.8	696	42	181	0.009	9.7	0.1	526	2555	348
29	0.9	0.5	53	14	36	0.01	6	<0,1	18.2	566	190
30	0.9	0.4	161	67	59	0.011	15.1	<0,1	51	1195	154
31	0.6	1	33	25	26	n/a	14.5	0.1	37.3	918	221
32	0.7	0.8	22	22	12	n/a	0.2	n/a	n/a	n/a	191
33	1.5	0.6	27	33	42	n/a	1.3	0.4	17	360	187
34	0.5	1.2	11	18	26	0.021	3.8	<0,1	329	612	143
35	1.9	0.4	18	20	22	0.005	15.5	0.2	80.6	n/a	175
36	0.8	0.8	142	147	96	0.007	2.4	0.3	32.4	782	195
Median	1.15	0.5	47.5	32	56	0.019	9.7	0.4	91.5	1195	188.5

## Sheet: Medication
Antibiotic therapy during COVID-19	Immuno-suppressive therapy other than Steroids	Long-term steroid therapy (≥5mg)	long-term acetylsalicylic acid	long-term clopidogrel
1	0	0	1	0
1	0	0	0	0
0	0	0	0	1
1	0	0	0	0
1	0	0	0	0
1	0	0	1	0
1	0	0	0	0
1	0	0	0	0
1	1	1	0	0
1	0	0	0	0
1	0	0	0	0
1	0	0	0	0
1	0	0	1	0
1	0	1	0	0
1	0	0	0	0
1	0	0	0	0
1	0	0	0	0
1	1	1	1	0
1	0	0	0	0
1	0	0	0	0
1	0	0	0	0
1	0	0	0	0
1	1	0	1	0
1	0	0	0	0
1	0	0	1	0
1	0	0	0	0
1	0	0	0	0
1	0	0	0	0
0	0	0	0	0
0	0	0	1	0
0	0	0	0	0
0	0	0	0	0
0	0	0	1	0
1	1	0	0	0
0	1	1	1	0
0	0	1	0	0
