# Supplementary material for: Platelet aggregates detected using quantitative phase imaging associate with COVID-19 severity
Source: Commun Med (Lond). 2023 Nov 7;3:161. doi: 10.1038/s43856-023-00395-6 (PMC10630365; doi:10.1038/s43856-023-00395-6)
Supplement: Supplementary file 5 — Supplementary Data 2 [file 43856_2023_395_MOESM5_ESM.xlsx]

## Sheet: Fig. 2
	Fig 2c	Fig 2a					Fig 2b
Patient (cohort)	Platelet Aggregates at d0 (%)	Max Platelet Aggregate (%)				Patient (cohort)	Max Platelet Aggregate (%)
Healthy	1.937	1.937				Healthy	1.937
Healthy	1.633	1.633				Healthy	1.633
Healthy	3.4459	3.4459				Healthy	3.4459
Healthy	2.1666	2.1666				Healthy	2.1666
Healthy	3.3058	3.3058				Healthy	3.3058
Healthy	1.1261	1.1261				Healthy	1.1261
Healthy	0.5596	0.5596				Healthy	0.5596
Healthy	0.463	0.463				Healthy	0.463
Healthy	2.5166	2.5166				Healthy	2.5166
Healthy	1.2616	1.2616				Healthy	1.2616
Healthy	0.8307	0.8307				Healthy	0.8307
Healthy	1.2048	1.2048				Healthy	1.2048
Healthy	1.3216	1.3216				Healthy	1.3216
Healthy	0.4155	0.4155				Healthy	0.4155
Healthy	0.636	0.636				Healthy	0.636
Moderate	1.8498	2.381				Survived	2.381
Moderate	2.1615	2.1615				Survived	2.1615
Moderate	1.5528	1.5528				Survived	1.5528
Moderate	8.0745	8.0745				Survived	8.0745
Moderate	4.9435	4.9435				Survived	4.9435
Moderate	2.0915	2.0915				Survived	2.0915
Moderate	2.8302	8.6445				Survived	8.6445
Moderate	3.6641	3.6641				Survived	3.6641
Moderate	2.4758	2.4758				Survived	2.4758
Severe	6.6055	6.6055				Survived	6.6055
Severe	2.4786	5.1073				Survived	5.1073
Severe	3.5433	6.6132				Survived	6.6132
Severe	2.2589	4.4029				Survived	4.4029
Severe	2.4834	6.7912				Survived	45.8584
Severe	3.1206	45.8584				Survived	44.5407
Severe	2.3747	32.6117				Survived	15.1079
Severe	2.9712	24.3537				Survived	4.067
Severe	6.2733	44.5407				Survived	14.4315
Severe	11.0196	11.0196				Survived	2.3356
Severe	1.4016	3.5088				Survived	26.8071
Severe	27.3174	27.3174				Survived	16.6082
Severe	3.9565	15.1079				Survived	40.3226
Severe	22.6827	22.6827				Survived	47.6612
Severe	4.067	4.067				Deceased	6.7912
Severe	14.4315	14.4315				Deceased	32.6117
Severe	29.2011	29.2011				Deceased	24.3537
Severe	2.0447	2.3356				Deceased	11.0196
Severe	2.1399	26.8071				Deceased	3.5088
Severe	6.5202	6.5202				Deceased	27.3174
Severe	15.55	16.6082				Deceased	22.6827
Severe	40.3226	40.3226				Deceased	29.2011
Severe	6.1712	71.4114				Deceased	6.5202
Severe	11.2033	47.6612				Deceased	71.4114
Severe	6.1189	34.6939				Deceased	34.6939
Severe	4.902	55.826				Deceased	55.826
Severe	3.4265	6.8326				Deceased	6.8326

## Sheet: Fig. 3
Patient (cohort)	Platelet Aggregates at d0 (%)
Healthy	1.937
Healthy	1.633
Healthy	3.4459
Healthy	2.1666
Healthy	3.3058
Healthy	1.1261
Healthy	0.5596
Healthy	0.463
Healthy	2.5166
Healthy	1.2616
Healthy	0.8307
Healthy	1.2048
Healthy	1.3216
Healthy	0.4155
Healthy	0.636
Wildtype	6.6055
Wildtype	2.4786
Wildtype	3.5433
Wildtype	2.2589
Wildtype	2.4834
Wildtype	3.1206
Wildtype	2.3747
Wildtype	2.9712
Wildtype	6.2733
Variants	11.0196
Variants	1.4016
Variants	27.3174
Variants	3.9565
Variants	22.6827
Variants	4.067
Variants	14.4315
Variants	29.2011
Variants	2.0447
Variants	2.1399
Variants	6.5202
Variants	15.55
Variants	40.3226
Variants	6.1712
Variants	11.2033
Variants	6.1189
Variants	4.902
Variants	3.4265

## Sheet: Fig. 4
Fig 4a
Ageing of blood sample (min)	Healthy	SD		Severe	SD
0	1.6854	0.63191		8.91277	4.71218
60	5.67864	4.65974		15.7708	5.99331
120	16.0109	10.9823		22.8135	10.1829
Fig 4b			Fig 4c				Fig 4d
Heparin (I.U. / hr)	Platelet aggregates (%)		Number of platelets per aggregate	Healthy 1	Severe 1			2 Platelets (%)		3 Platelets (%)		4 Platelets (%)		5+ Platelets (%)
600	6.6055		2 PLTs	0.94908	0.59274			Mean	SD	Mean	SD	Mean	SD	Mean	SD
700	2.1767		3 PLTs	0.02546	0.24323		Healthy	81.2823	7.69477	14.6214	6.57578	2.073	2.10556	2.02335	1.30291
900	4.3939		4 PLTs	0.02546	0.06185		Moderate	73.2183	7.19621	15.8713	3.5707	4.30684	2.20294	6.60357	6.99282
0	5.0633		5 PLTs	0	0.03012		Severe	59.8186	12.4623	26.5748	10.1472	8.70085	4.70406	4.90589	4.71163
500	2.4786		6 PLTs	0	0.02055
1000	5.1073		7 PLTs	0	0.01279
950	3.0261		8 PLTs	0	0.00959
800	4.212		9 PLTs	0	0.01836
650	3.5433		10 PLTs	0	0.01078
650	3.626
850	6.5285
850	6.6132
500	2.2589
1200	1.9733
1000	4.4029
1000	1.463
900	2.4834
800	2.5086
1100	6.7912
1000	1.9763
800	3.1206
1600	1.2456
2200	2.0961
400	36.8173
2100	45.8584
1000	2.3747
800	9.4005
800	4.344
700	11.4178
800	32.6117
400	2.9712
1100	7.4648
1100	11.8812
900	1.8791
1000	24.3537
700	6.2733
1300	11.1534
1400	7.6877
1400	44.5407
0	11.0196
700	1.4016
700	1.2625
500	1.4714
500	3.5088
1400	27.3174
1550	11.9086
400	3.9565
400	4.8626
500	5.7631
500	15.1079
650	22.6827
1200	11.8085
1350	11.6456
1800	4.5337
500	3.1821
600	3.1593
600	3.1593
1250	14.4315
1350	11.5565
1750	13.7341
1700	4.1561
	29.2011
0	11.1242
1100	13.0256
0	2.0447
2200	1.3478
2250	2.3356
2450	1.8048
600	2.1399
1600	2.0363
800	3.1195
800	26.8071
0	6.5202
800	1.8273
1400	4.3654
1250	3.1065
1000	15.55
2400	16.1007
2550	4.4843
2550	7.4292
2600	16.6082
400	40.3226
400	12.5628
400	3.5336
600	6.1712
800	14.8842
300	11.2033
300	47.6612
300	25.448
1500	6.1189
2200	34.6939
1200	9.2985
1750	19.943
400	4.902
950	55.826
0	16.0121
1050	12.6654
700	3.4265
1600	6.8326

## Sheet: Fig. 5
Patient 1
Time after admission (d)	Platelet aggregates (%)	Platelets (10^3/µl)		2 Platelets (%)	3 Platelets (%)	4 Platelets (%)	5+ Platelets (%)
1	302	2.4786		78.7879	21.2121	0	0
4	363	5.1073		82.4561	14.0351	3.5088	3.5088
8	528	3.0261		86.6667	6.6667	6.6667	6.6666
11	374	4.212		67.6471	26.4706	5.8824	5.8823
Patient 2
Time after admission (d)	Platelet aggregates (%)	Platelets (10^3/µl)		2 Platelets (%)	3 Platelets (%)	4 Platelets (%)	5+ Platelets (%)
2	3.1206	284		68.1818	22.7273	6.8182	2.2727
5	1.2456	375		68	20	4	8
9	2.0961	364		82.9268	12.1951	0	4.8781
12	36.8173	261		54	40.1111	4.9444	0.9445
20	45.8584	80		42.5287	37.7668	16.092	3.6125
